# Supplementary material for: Sensitivity of Lumbar Total Joint Replacement Contact Stresses Under Misalignment Conditions—Finite Element Analysis of a Spine Wear Simulator
Source: Bioengineering (Basel). 2025 Feb 24;12(3):229. doi: 10.3390/bioengineering12030229 (PMC11939812; doi:10.3390/bioengineering12030229)
Supplement: Supplementary file 1 [file bioengineering-12-00229-s001.zip]

Archive with 1 entries (1 files):
- bioengineering-3377078-supplementary.pdf
